# Supplementary material for: Berberine Encapsulated Lecithin–Chitosan Nanoparticles as Innovative Wound Healing Agent in Type II Diabetes
Source: Pharmaceutics. 2021 Aug 4;13(8):1197. doi: 10.3390/pharmaceutics13081197 (PMC8401853; doi:10.3390/pharmaceutics13081197)
Supplement: Supplementary file 1 [file pharmaceutics-13-01197-s001.zip]

Archive with 1 entries (1 files):
- pharmaceutics-1304230-supplementary.pdf
